# Supplementary material for: Photoelectrocatalytic degradation of high-density polyethylene microplastics on TiO2-modified boron-doped diamond photoanode
Source: iScience. 2024 Feb 12;27(3):109192. doi: 10.1016/j.isci.2024.109192 (PMC10906510; doi:10.1016/j.isci.2024.109192)
Supplement: Table S5. Cartesian coordinates for the molecules used in the calculations, related to Figure 8 [file mmc2.xlsx]

## Sheet: Table S5
Table S5. Cartesian coordinates for the molecules used in the calculations, Related to Figure 8.
Polymer chain (Hexane)
	x	y	z
C	320661500	-0.20842600	0.00003500
H	329129500	-0.84944600	0.88322700
H	329131200	-0.84959200	-0.88304800
H	406046400	0.47434600	-0.00001300
C	188207500	0.54976700	-0.00004100
H	183514200	120686100	0.87666700
H	183516900	120672800	-0.87684900
C	0.66563500	-0.37351700	0.00000900
H	0.71202800	-103210400	-0.87728100
H	0.71204800	-103202800	0.87735500
C	-0.66563500	0.37351700	-0.00000700
H	-0.71202200	103208000	-0.87731600
H	-0.71205400	103205200	0.87732100
C	-188207600	-0.54976700	-0.00004900
H	-183517400	-120672600	-0.87685900
H	-183513700	-120686300	0.87665700
C	-320661500	0.20842600	0.00004300
H	-406046400	-0.47434600	-0.00004500
H	-329130600	0.84941200	0.88325700
H	-329130000	0.84962600	-0.88301800
Polymer chain radical
	x	y	z
C	318698900	0.31296700	-0.09304200
H	315215900	0.95100100	-0.98035500
H	329013800	0.96216800	0.78140400
H	408464000	-0.30692900	-0.15737700
C	192634700	-0.54300500	0.01139700
H	186202100	-121860600	-0.85386200
H	201509100	-121321800	0.88386500
C	0.66942500	0.24931300	0.11478100
H	0.72921500	129198800	0.41913400
C	-0.66479900	-0.40928900	0.06459900
H	-0.80150600	-104761400	0.95628500
H	-0.69975300	-110736500	-0.78575700
C	-183932600	0.56522000	-0.02730400
H	-180215000	124981200	0.82788600
H	-171985900	118411600	-0.92328400
C	-319271900	-0.13798800	-0.06256500
H	-401438000	0.57964000	-0.12878100
H	-326460500	-0.80824300	-0.92476700
H	-334651500	-0.74006400	0.83840800
Peroxy radicals
	x	y	z
C	294888200	-0.67117100	0.20607400
H	318793800	0.25321200	-0.32385000
H	302554300	-0.47034300	127838100
H	370700000	-141342300	-0.05335600
C	155602300	-117420800	-0.15956000
H	149744600	-139250200	-123141700
H	134701600	-211362700	0.36329600
C	0.44132800	-0.20192700	0.19828000
H	0.51215800	0.10919500	124462200
C	-0.95183000	-0.70928100	-0.13461600
H	-107336700	-168610500	0.34776000
H	-101296900	-0.88632000	-121512400
C	-207306900	0.22830800	0.30789500
H	-199930800	0.39138900	138925300
H	-193359300	120629100	-0.16212400
C	-345566700	-0.31655500	-0.03761100
H	-424337400	0.36638400	0.28892200
H	-35632600	-0.45774000	-111728400
H	-363131700	-128387800	0.44326000
O	0.64600700	102096600	-0.58085900
O	102724900	203484300	0.13897000
Hydroperoxide C-radical
	x	y	z
C	311446800	-0.31947200	0.14858900
H	319109700	0.66472400	-0.31631700
H	321023600	-0.18949000	123069500
H	395620700	-0.92717000	-0.19201800
C	178759100	-0.98332500	-0.20499800
H	172151600	-114768200	-128643400
H	172150300	-196969000	0.26569800
C	0.57189100	-0.17542100	0.23438800
H	0.67200100	0.11012200	128899300
C	-0.74288800	-0.93189600	0.01233500
H	-0.66343100	-189072500	0.55385000
H	-0.81844900	-118925100	-105139100
C	-197338300	-0.21449000	0.45602500
H	-197168300	0.21532100	145503600
C	-328201400	-0.45867900	-0.21065400
H	-318877400	-0.41834600	-130153600
H	-367571400	-145962200	0.02998400
O	0.60875600	102276400	-0.54184900
O	-0.10226500	204932200	0.13224200
H	-102019500	186046900	-0.11250700
H	-404022800	0.26434700	0.09869900
Hydroperoxide
	x	y	z
C	286115400	-0.84893600	0.17740500
H	316757900	0.00677000	-0.42565900
H	297496800	-0.56950100	122871000
H	354448700	-167663400	-0.02925600
C	142340200	-125637500	-0.13118200
H	132795800	-151742500	-119132300
H	116714900	-215721900	0.43882200
C	0.37107700	-0.20002600	0.19209900
H	0.42209400	0.07174500	125440700
C	-103993500	-0.66068000	-0.15841500
H	-118316800	-166039600	0.26704600
H	-110788400	-0.77503600	-124718300
C	-214224700	0.27197300	0.33702600
H	-206967800	0.36678300	142715700
H	-197771300	127126000	-0.07654200
C	-353660300	-0.21887000	-0.04187800
H	-431129900	0.45920400	0.32471800
H	-364386200	-0.29190400	-112836800
H	-373420600	-121008700	0.37810500
O	0.56971200	100004600	-0.56684700
O	153144300	182140500	0.09355000
H	0.99323800	258831700	0.31540600
Alkoxide radical
	x	y	z
C	311467600	-0.16163600	0.23365100
H	3. 26962600	0.82907100	-0.19780700
H	315583300	-0.06378400	132305000
H	394274400	-0.80374300	-0.07541100
C	177863500	-0.74143800	-0.21327100
H	177355600	-0.89217400	-129849000
H	161815800	-172480200	0.24058700
C	0.57903300	0.15307800	0.14260900
H	0.61666900	0.33665100	124203100
C	-0.78191400	-0.48484600	-0.17474000
H	-0.79938400	-149481300	0.25098800
H	-0.85449400	-0.60307100	-126281600
C	-197045000	0.31945400	0.34147300
H	-190589600	0.39568900	143380100
H	-190208500	134032400	-0.04454200
C	-331009500	-0.29799400	-0.04940500
H	-414621800	0.29055500	0.33615400
H	-341389200	-0.35146500	-113740400
H	-340799500	-131490200	0.34341000
O	0.69925800	141709400	-0.35443100
Ketone (2-hexanone)
	x	y	z
C	312491200	-0.07451800	-0.05279900
H	320632400	0.41372200	-102615900
H	324238700	0.69745600	0.70936100
H	394625000	-0.78798700	0.04469600
C	178449600	-0.77890600	0.09201900
H	166200600	-156750300	-0.65981400
H	171490400	-129088600	106048600
C	0.58675700	0.15006200	0.00232800
C	-0.77160300	-0.52290900	-0.06808600
H	-0.80478300	-131654500	0.68928900
H	-0.81816600	-104592900	-103347800
C	-195416600	0.42514100	0.08014200
H	-188177000	120693100	-0.68026800
C	-329293400	-0.29865200	-0.03127600
H	-339754000	-0.79023200	-100366300
H	-339511800	-106739600	0.74122600
O	0.70900000	135150700	-0.01252900
H	-412778900	0.39733100	0.08037500
H	-188347600	0.93767400	104421100
Aldehyde (propanal)
	x	y	z
C	-169108600	-0.27458500	-0.17728000
H	-158330600	-0.74976700	-115534500
H	-183697700	-106245000	0.56738200
H	-259593300	0.33531400	-0.19726300
C	-0.46895800	0.58505100	0.15508100
H	-0.29894900	136126900	-0.59360200
H	-0.62199500	107803200	112381700
C	0.77955300	-0.24659300	0.28277000
H	0.68877400	-112346300	0.96300100
O	181641600	-0.02777200	-0.28392700
Alkene (propene)
	x	y	z
C	127715400	-0.22104400	0.00003400
H	223557300	0.28610500	-0.00009200
H	129363900	-130746500	-0.00009800
C	0.13399200	0.45440100	0.00003300
H	0.16787100	154255300	-0.00009100
C	-123093500	-0.16248300	-0.00000500
H	-117622000	-125355600	0.00007200
H	-180116600	0.15361800	0.87930500
H	-180096200	0.15349900	-0.87946400
Alkyl radical (propilradical)
	x	y	z
C	131414100	-0.24062200	0.00030200
H	173906200	-0.60268600	0.92977500
H	172658600	-0.62589100	-0.92552200
C	0.06883100	0.57420800	-0.00226200
H	0.05037400	123053000	0.87448300
H	0.04930200	122292500	-0.88481200
C	-121063500	-0.28608600	0.00166400
H	-210247800	0.34710900	-0.00131100
H	-124840600	-0.93252100	-0.87905700
H	-124846200	-0.92446700	0.88822000
